# Supplementary material for: The Impact of Bilayer Rigidity on the Release from Magnetoliposomes Vesicles Controlled by PEMFs
Source: Pharmaceutics. 2021 Oct 16;13(10):1712. doi: 10.3390/pharmaceutics13101712 (PMC8538647; doi:10.3390/pharmaceutics13101712)
Supplement: Supplementary file 1 [file pharmaceutics-13-01712-s001.zip]

Archive with 1 entries (1 files):
- pharmaceutics-1330192-supplementary.pdf
